# Supplementary material for: Rac1 Temporarily Suppresses Fertilization Envelope Formation Immediately After 1-Methyladenine Stimulation
Source: Cells. 2025 Mar 10;14(6):405. doi: 10.3390/cells14060405 (PMC11941512; doi:10.3390/cells14060405)
Supplement: Supplementary file 1 [file cells-14-00405-s001.zip]

Archive with 4 entries (4 files):
- FigS3 revised.pdf
- FigS2 revised.pdf
- Fig S1 revised.pdf
- Video S1.mp4
